# Supplementary material for: Research on the NI-MLA Method for Enhancing the Spot Position Detection Accuracy of Quadrant Detectors Under Atmospheric Turbulence
Source: Sensors (Basel). 2024 Oct 17;24(20):6684. doi: 10.3390/s24206684 (PMC11510952; doi:10.3390/s24206684)
Supplement: Supplementary file 1 [file sensors-24-06684-s001.zip]

Archive with 1 entries (1 files):
- sensors-3233990-supplementary.pdf
